# Supplementary material for: Social Complexification and Pig (Sus scrofa) Husbandry in Ancient China: A Combined Geometric Morphometric and Isotopic Approach
Source: PLoS One. 2016 Jul 6;11(7):e0158523. doi: 10.1371/journal.pone.0158523 (PMC4934769; doi:10.1371/journal.pone.0158523)
Supplement: S2 Table — (XLSX) [file pone.0158523.s003.xlsx]

## Sheet: Feuil1
No.isotope	N°GMM	XWG Phases	δ13 C	δ15 N	M3-length	M3-width	M2-Centroid size	M2-Log Centroid size
P1-26		1	-16.5377	5.8907	32.14	14.72
P1-46		1	-18.6166	6.32524	34.65
P1-27		1	-16.4461	5.3815	34.66
P1-47		1	-16.1432	5.91403	35.91
P1-78		1	-13.2369	6.43671	37.74
P1-08		1	-19.7694	5.56527	42.71	15.93
P1-18		1	-20.5068	4.56445		13.62
P1-28		1	-13.9229	5.7742		14.16
P1-30		1	-21.4649	2.69977		15.81
P1-21		2	-15.133	6.01679	31.08
P1-05		2	-16.0689	6.02881	39.27	19.08
P1-10		2	-22.0903	1.78428		19.41
P1-11		2	-14.5007	5.87242		16.37
P1-12		2	-17.8691	6.77736		14.97
P1-22		2	-11.9134	6.33219		13.63
P1-23		2	-17.9237	4.75963		14.73
P1-24		2	-12.6015	7.37121		15.92
P1-59		3	-10.9738	7.01324	24.49
P1-01		3	-11.8953	6.51075	26.73	13.06
P1-75	XWG19	3	-7.62082	6.49973	27.76	20.28	6.61668	0.82064
P1-02		3	-21.1103	3.88893	38.74	17.97
P1-09		3	-16.6735	5.78407	39.55
P1-03		3	-19.1657	4.61986	40.76	18.66
P1-50		3	-19.6595	6.12036	41.07
P1-04		3	-19.5345	4.29629	41.13	18.74
P1-14		3	-17.2269	5.09069	44.8	15.33
P1-68		3	-20.6204	4.02303	45.43
P1-36		4	-14.5839	8.20129	26.02	13.47
P1-37		4	-10.6903	6.36495	33.39	17.63
P1-51	XWG18	5	-10.2037	6.86014	26.59		7.45833	0.872642
P1-31	XWG16	5	-13.3284	5.93402	28.15		7.60729	0.88123
P1-06		5	-10.7496	5.8874	30.16
P1-34		5	-10.511	6.18145	33.77
P1-32		5	-8.54771	7.03088		12.5
P1-53	XWG13	6	-14.0017	6.57582	27	14.7	7.83011	0.893768
P1-54		6	-15.3993	8.23329	33.17
